# Supplementary material for: Dual vaccination against IL-4 and IL-13 protects against chronic allergic asthma in mice
Source: Nat Commun. 2021 May 11;12:2574. doi: 10.1038/s41467-021-22834-5 (PMC8113315; doi:10.1038/s41467-021-22834-5)
Supplement: Supplementary file 4 — Source Data [file 41467_2021_22834_MOESM4_ESM.xlsx]

## Sheet: Figure 1
Figure 1 b
Weeks		mIL-4-K																				mIL-4-K+IL-13-K																				CRM197
0		1	1	1	1	1	1	1	1	1	0	1	1									1	1	1	1	1	1	1	1	1	1	1	1									1	1	1	1	1	1	1	1
6		1	1	468	200	260	2779	406	283	655	523	1041	3163									1	477	1	260	707	904	1	1	332	401	462	282									1	1	1	1	1	1	1	1
9		431	1726	4294	542	323	379	282	709	600	567	1483	2905									1	1310	1066	1	961	214	375	576	305	446	489	333									1	1	1	1	1	1	1	1
11		1	585	2355	254	1	1	1	596	221	215	959	1503									1	548	583	1	349	1	209	286	224	1	1	289									1	1	1	1	1	1	1	1
Figure 1 c
Weeks		PBS																				CRM197																				mIL-4-K+IL-13-K
0		1	1	1	1	1	1	1	1	1	1	1	1									1	1	1	1	1	1	1	1	1	1	1	1									0	1	1	1	1	1	1	1
6		1	1	1	1	1	1	1	1	1	1	1	1									1	1	1	1	1	1	1	1	1	1	1	1									161	326	446	491	468	787	1	221
9		1	1	1	1	1	1	1	1	1	1	1	1									1	1	1	1	1	1	1	1	1	1	1	1									220	201	536	493	493	397	146	115
11		1	1	1	1	1	1	1	1	1	1	1	1									1	1	1	1	1	1	1	1	1	1	1	1									252	214	408	155	426	289	266	147
Figure 1 d
Methacholine concentration		PBS-PBS										CRM-PBS										CRM-HDM										IL-4-K-HDM										IL-13-K-HDM
Baseline		0.483133	0.568677	0.482105	0.500579	0.662868	0.450298	3.44871	0.482475	0.565882		0.5137	0.476078	0.45674	0.537981	0.492533	0.447445	0.41251	0.662595	0.467562	0.540713		0.579418	0.498418	0.869793	0.578613	0.486028	0.534969	0.655143	0.747236	2.65256	1.81155	1.68808	0.578052	0.558253	0.586079	0.543603	1.64368	0.731411	0.608932	0.559014	0.503021	0.538216	0.695471	0.550362	0.463162	0.881449	0.637692	0.554988
0		0.47344	0.532439	0.479032	0.490208	0.725485	0.436683	0.916317	0.474494	0.559806		0.509159	0.47348	0.446162	0.502254	0.510304	0.444532	0.48095	0.675081	0.510717	0.536771		0.587886	0.517028	1.62064	0.547325	0.5043	0.544886	0.684104	0.683215	1.61061	1.54856	1.78389	0.545231	0.536723	0.620299	0.5248	2.23968	0.930868	1.1379	0.757867	0.502412	0.588949	0.81537	0.524928	0.45104	0.478075	0.614302	0.545488
6		0.626585	1.08757	0.628316	0.927738	1.24506	0.771846	3.13327	0.573417	0.893715		0.741285	0.604392	0.641647	0.780834	0.868848	0.605141	0.521313	0.978827	1.00143	0.740513		0.913446	0.802496	1.88333	0.791621	0.676702	0.751283	0.81881	1.30945	1.03293	1.99171	1.30464	1.0028	0.830635	0.965983	0.849654	1.2622	1.19003	1.19845	1.31678	0.810782	0.715604	2.0482	0.661815	0.66402	1.37661	0.724554	0.658253
25		0.886114	1.48674	1.11845	1.22028	1.93081	1.30562	1.29666	0.860911	1.1696		1.56303	1.05004	0.994877	1.18344	1.3769	1.14979	0.723744	1.3595	1.76328	1.1331		6.26559	2.1797	2.41379	1.41546	1.25013	2.18952	1.03796	7.30614	1.56653	2.39834	1.97512	2.29211	1.22583	1.17044	1.40484	2.5066	1.94033	1.68005	1.66075	1.44996	1.53982	2.97519	1.36264	1.01896	1.82922	1.32803	0.882378
50		1.24587	1.35842	1.32155	1.08184	1.69696	1.26709	2.29792	1.03347	1.10852		1.45628	1.17856	1.24677	1.23273	1.17795	1.10647	1.26642	1.73459	2.10342	1.49526		8.75524	2.24107	3.39885	2.35628	2.83481	4.41773	2.09747	5.83267	2.05002	1.97469	2.45849	1.48517	1.84563	2.70593	2.97527	2.08019	2.9121	1.93267	2.45982	1.53032	1.88379	3.23721	1.44602	1.48853	1.44084	3.13179	1.11788
100		1.24135	1.56612	1.5158	1.38495	1.85504	1.39062	2.99656	1.39567	1.54253		1.47886	1.27826	1.3622	1.44112	1.52616	1.44953	1.73839	2.41803	3.51335	1.66106		12.7292	6.31485	4.59985	5.24006	6.13568	5.25232	7.19306	13.887	5.4901	6.23364	3.16204	3.23293	3.29084	2.51222	3.77338	4.11738	12.4809	2.77665	1.74772	1.84288	2.14013	4.8787	1.34691	1.53686	1.50526	4.42629	1.65479
Figure 1 e
Methacholine concentration		PBS-PBS										CRM-PBS										CRM-HDM										IL-4-K-HDM										IL-13-K-HDM
Baseline		19.6763	21.3737	19.9856	20.436	23.9996	17.6257	16.6732	20.721	24.1723		18.7478	18.5805	19.1005	18.6722	19.9988	18.1086	18.8228	19.2906	18.5641	20.3634	28.0028	22.1933	25.4543	20.4816	22.0268	24.5578	24.9615	31.7393	19.1243		24.2677	19.8528	22.3628	23.9863	25.3786	23.5133	21.2345	24.0904	19.3353	18.9003	20.2233	25.2053	31.0513	20.1354	18.6095	18.7371	28.8197	17.7188
0		19.2471	20.9089	19.758	20.0973	23.1301	17.7135	16.5933	20.0323	24.0406		18.8116	18.7753	19.1802	18.7079	20.3483	18.2241	19.3198	18.7918	18.2176	19.7972	27.6214	20.8314	24.8588	20.5293	21.4695	26.5832	25.9029	28.3471	19.0022		29.5819	20.1448	21.6216	22.8936	25.5407	22.3241	23.602	28.3508	19.0143	18.6031	20.086	26.7303	33.205	18.9019	19.1484	17.6391	27.1259	17.3209
6		20.2685	25.0501	21.5468	23.5463	28.1386	20.9163	16.5932	20.4804	26.6727		20.5303	19.5253	21.8753	21.5932	23.7797	19.0849	19.9828	20.2776	20.0655	22.1074	33.1197	23.6432	29.2279	22.8929	24.461	26.4706	30.6214	40.6962	21.2311		27.677	21.1609	26.4669	30.5464	27.3898	25.5858	25.1195	30.7076	18.9424	18.7907	25.0069	27.1469	40.3686	21.939	21.1914	22.9378	27.4353	17.8467
25		20.7706	25.8537	24.6798	22.6873	30.3333	21.889	17.9583	20.7449	26.8798		24.4379	22.3052	24.2655	21.882	25.3348	21.352	20.9841	28.9309	20.5817	22.6281	151.684	56.9797	39.5151	31.5284	30.3714	43.9003	34.8516	187.99	23.0117		29.9853	30.2052	33.9042	30.2414	32.4789	33.3886	73.3826	35.4524	34.6732	21.0352	28.5408	34.7459	51.9638	24.0243	24.3155	29.084	30.642	18.6176
50		22.4227	23.7065	24.1085	21.9517	26.2204	20.2465	19.3727	21.0873	27.1671		21.9111	21.292	23.7083	20.7193	23.7946	20.6618	26.4083	34.5539	30.2186	23.2466	176.866	41.3787	87.0439	42.4714	43.7438	51.8506	76.6734	116.943	40.0416		39.0462	36.4291	29.6111	28.0003	38.72	46.3792	30.7202	52.0036	25.6116	34.0726	26.921	37.222	68.1739	22.7268	24.3537	23.054	43.8616	20.0722
100		22.4769	24.5302	25.9759	23.9346	29.6419	22.5668	23.1098	22.5607	30.1766		22.8593	21.8621	25.0794	22.2736	26.8274	23.0301	34.8265	36.2586	37.8406	26.5808	219.628	117.437	99.0116	97.2681	118.564	112.361	130.99	215.154	139.955		166.778	46.5179	63.3334	31.4948	39.6537	58.8152	60.0082	184.194	43.4384	23.7948	40.3589	44.3179	95.2702	22.3045	25.3432	28.5621	89.3947	22.9924
Figure 1 f
	PBS-PBS	PBS-CRM	HDM-CRM	HDM-IL-4-K	HDM-IL-13-K	HDM-IL-4-K+IL-13-K
	315	92.5	150772	9410	25887.5	3110
	247.5	385		31370	31700	8470
	1510	475	316792	26735	21840	6057.5
	542.5	980	229488	31732.5	27650	3135
	267.5	587.5	184372	130708	98795	5095
	285	530	285275	39567.5	11285	30575
	427.5	337.5	136185	39347.5	40617.5	8305
	222.5	390	246755	63780	49972.5	20062.5
Figure 1 g
	PBS-PBS	PBS-CRM	HDM-CRM	HDM-IL-4-K	HDM-IL-13-K	HDM-IL-4-K+IL-13-K
	360	1640	45840	91880	101480	1040
	1560	1000	102520	39200	47280	20320
	1560	4760	14160	38200	67880	560
	80	11640	7360	127320	60200	1600
	7000	2360	36960	38800	20680	15760
	120	1280	68480	18880	9000	880
	400	360	32840	106320	32920	5600
	360	9760	84480	91320	22400	1960
Figure 1h
			CRM-HDM	IL-4-K-HDM	IL-13-K-HDM	HDM-IL-4-K+IL-13-K
			76.7	33.1	11	13.8
			42.4	1.4	3.9	5.9
			39.8	4.5	5	5
			15.8	3.4	12.2	6
			49.9	10.2	5.4	8.5
			13.1	0.7	0.8	4.2
			73.5	6.9	9.4	5
			29	1.9	6.8	2
[truncated: 36 more columns]

## Sheet: Figure 2
Figure 2a
PBS-PBS	CRM-PBS	CRM-HDM	IL-4-K-HDM	IL-13-K-HDM	IL-4-K+IL-13-K-HDM
0	134.185	345.198	139.031	311.902	73.3921
0	250.925	416.123	0	83.122	109.515
0	336.828	465.463	0	168	124.493
88.8106	325.374	398.943	0	153.366	139.031
0	364.141	436.388	0	0	137.269
0	0	330.661	0	114.341	0
0	0	345.639	0	145.073	0
0	279.559	424.053	0	0	0
0	119.707	228	0	118.244	0
0	0	139.22	0	106.049	0
0	119.707	168	0	0	0
0	0	0	0	128	0
	203.67	342.32	193.53	0	240.39
	265.51	368.41	88.21		159.23
	207.05	610.92	160.19	338.45	68.89
	270.82	467.92	116.23	202.71	145.7
		645.7	64.06	156.81	117.2
		344.25	94.98	295.46	116.71
		386.28	176.14	128.31	32.66
		409.95	77.1	260.68	90.14
Figure 2b
PBS-PBS	CRM-PBS	CRM-HDM	IL-4-K-HDM	IL-13-K-HDM	IL-4-K+IL-13-K-HDM
1	1	24648	22329	14975	26683
1	1	18107	21484	11280	21992
1	1	21359	28276	13859	21223
1	1	12239	24276	29031	25784
1	1	30665	21557	20376	24422
1	1	12573	24959	21932	23134
1	1	24360	24959	25522	30536
1	1	28338	25524		21127
1	1	12749	13167	14385	28146
1	1	14389	24191	22403	21982
1	1	15830	23875	23681	10836
1	1	12557	44965	23685	17894
	1	11721	38719	23865	17850
	1	12455	19499	21443	11579
	1	10103	20215	21686	17436
	1	10631	25090	22403	14699
		18023	21457	17453	55123
		7304	37517	24355	35300
		12906	43250	13314	11163
		13478	24872	44733	36248
Figure 2c
PBS-PBS	CRM-PBS	CRM-HDM	IL-4-K-HDM	IL-13-K-HDM	IL-4-K+IL-13-K-HDM
0.26	0.18	1.28	0.66	0.23	0.4
0.25	0.17	1.16	0.43	0.96	0.4
0.25	0.18	1.42	0.42	0.66	0.26
0.25	0.18	1.18	0.32	0.61	0.41
0.25	0.24	0.86	0.25	0.85	0.3
0.25	0.23	0.87	0.44	0.39	0.29
0.25	0.22	1.18	0.41	1.11	0.24
0.26	0.23	1.18	0.27	1.02	0.34
0.25	0.22	1.16	0.47	0.35	0.28
0.24	0.24	0.89	0.25	0.62	0.56
0.24	0.22	0.82	0.26	0.31	0.32
0.24	0.23	0.67	0.27	0.53	0.38
	0.23	1.1	0.31	0.42	0.31
	0.24	0.62	0.24	0.49	0.29
	0.24	0.94	0.5	0.28	0.41
	0.24	0.55	0.3	0.32	0.28
		0.84	0.53	0.96	0.9
		0.43	0.34	0.29	0.28
		0.55	0.65	1.14	0.3
		0.22	0.25		0.4
Figure 2e
PBS-PBS	CRM-PBS	CRM-HDM	IL-4-K-HDM	IL-13-K-HDM	IL-4-K+IL-13-K-HDM
0	13.366	407.623	0	140.524	64.1716
0	0	314.317	9.24863	46.4775	58.9145
0	50.1032	327.249	28.0446	87.8516	12.1023
11.2942	48.184	135.172	42.1733	60.7964	0
0	10.3781	173.554	18.9314	79.4603	0
43.4788	0	73.0092	11.2795	17.4025	44.0317
0	26.9429	45.7826	21.3257	116.029	36.4155
29.2056	0	231.083	0	118.597	7.69869
Figure 2g
	CRM-PBS	CRM-HDM	IL-4-K-HDM	IL-13-K-HDM	IL-4-K+IL-13-K-HDM
	33401	101949	28806	13657	29861
	35137	134839	57803	32952	30863
	30802	130624	48976	30831	25468
	50075	121384	23044	21243	31506
	71290	121953	18087	25830	23671
	23216	139639	46045	16973	21738
	38474	144975	23885	35720	43031
	57792	128396	25129	35049	42169
	33571	112727	19280	17162	46627
	53931	126858	31876	16432	29620
	63307	121158	15609	15771	25250
	44942	147868	26112	36151	49308
	46513	146546	26165	32649	28642
	92126	152430	30714	42661	132918
	77357	145674	23341	27274	34807
	103674	93935	24464	32329	17274
		154032	29426	31505	31226
		127442	37764	58281	32008
		116413	40860	29649	28633
		127171	34653	60077	22308
		151787	39293	51588	21848
		124760	40852	63131	29408
		179290	33265	51940	35324
		173622	47621	32349	47085
		171795	47656	48834	54457
		144608	45232	32953	39447
		164767	28764	38356	28857
		169319	17603	39044	42560
		228216	26527	45753	43770
		209956	20129	32886	25400
		173460	34579	22192	38435
		169166	45739	42536	49915
		160960	59743	30304	25420
		163933	31489	36256	49956
		165782	46930	42400	35186
		169794	141347	19207	46391
		139552	80299	31106	39483
		144770	23062	23301	38044
			21883	16178	34494
			44048		49199
			41513		27315
			27786		74691
			63087		86955
			45304		54360
			63563		54562
			49474		43688
			36281		30404
			58364		49413
			81484		40114
			40558		32503
			40589		37885
					23329
					23366
					24987
					35466
					50909
					24819

## Sheet: Figure 3
Figure 3b
Week		Combo-K HDM																Combo-K PBS																Combo-K
0		0.1	0.1	0.1	0.1		0.1	0.1	0.1	0.1	0.1	0.1	0.1	0.1	0.1	0.1	0.1	0.1	0.1	0.1	0.1				0.1	0.1	0.1	0.1	0.1	0.1	0.1	0.1
8		207	280	597	563		0.1	447	327	108	606	310	0.1	99	279	94	191	289	0.1	0.1	0.1				0.1	198	0.1	485	380	49	498	405
11		153	321	536	899		0.1	279	89	163	404	201	224	435	134	0.1	559	516	0.1	690	0.1				32	180	146	657	337	154	424	393
14		398	929	690	1402		0.1	497	295	297	350	341	191	696	468	0.1	777	674	137	0.1	913				0.1	176	0.1	962	475	201	665	407
18		0.1	290	384	633		0.1	540	0.1	0.1	185	0.1	0.1	0.1	44	152	44	172	0.1	528	0.1				0.1	41	47	284	0.1	49	167	65
Figure 3c
Week		Combo-K HDM																Combo-K PBS
0		0.1	0.1	0.1	0.1		0.1	0.1	0.1	0.1	0.1	0.1	0.1	0.1	0.1	0.1	0.1	0.1	0.1	0.1	0.1					0.1	0.1	0.1	0.1	0.1	0.1	0.1	0.1
8		261.512	29.307	0.1	106.452		0.1	98.257	914.989	0.1	9.657	11.179	0.1	0.1	6.41	28.038	47.145	87.577	125.783	0.1	15.69					11.185	17.793	7.197	0.1	0.1	0.1	0.1	0.1
11		602.966	121.781	0.1	248.92		0.1	125.428	1034.65	7.241	36.61	15.045	48.148	59.704	34.099	66.716	0.1	99.988	147.083	19.884	13.825					64.551	59.068	131.212	61.738	113.101	45.588	107.587	137.396
14		903.449	113.577	34.333	514.537		0.1	80.388	1867.55	69.229	55.699	0.1	33.961	41	36.706	105.194	49.386	135.152	363.953	17.264	121.515					30.419	56.948	118.263	94.23	120.799	31.856	130.234	103.188
18		184.719	52.302	0.1	104.287		3.979	0.1	945.024	37.355	76.688	0.1	54.401	55.413	22.679	54.212	79.004	41.491	206.154	80.334	5.529					63.064	71.874	94.79	78.477	106.265	25.799	83.969	101.616
Figure 3d
	CRM-PBS	IL-4-K+IL-13-K-PBS	CRM-HDM	IL-4-K+IL-13-K-HDM
	253.916	0	420.746	306.272
	414.458	168.976	483.904	263.728
	469.578	79.5181	448.596	188.728
	289.759	175.602	347.719	230.395
	414.458	136.145	483.026	264.386
	261.446	210.241	438.07	284.561
	350.301	240.06	377.982	228.421
	398.193	180.12
			101.009	184.123
	206.627	102.41	478.86	129.518
	303.012	152.711	465.702	142.237
	255.12	81.0241	449.035	75.1316
		85.241	486.535	42.8947
			261.754	126.667
			230.833	72.5
Figure 3e
	CRM-PBS	IL-4-K+IL-13-K-PBS	CRM-HDM	IL-4-K+IL-13-K-HDM
	0.02	0	0.51	0.86
	0.01	0	0.82	0.36
	0.01	0	1.26	0.2
	0.01	0	0.63	0.25
	0.01	0	0.85	0.66
	0	0	1.18	0.72
	0.01	0		0.21
	0.01	0	0.55	0.02
			0.49	1.69
	0.07	0.02	0.79	0.47
	0.04	0.06	0.88	0.53
	0.17	0.02	0.94	0.48
	0.02	0.04
			0.43	0.01
			0.51	0.47
			1.83	0.05
Figure 3f
		CRM-PBS																IL-4-K+IL-13-K-PBS																CRM-HDM
Baseline		0.471984	0.446155	0.471024	0.471555	0.511106	0.434152		0.395435									0.50508	0.547765	0.451581	0.470282	0.460483	0.431421	0.45559	0.462456									0.80343	1.40028	0.567864	0.599882	0.728291	0.637885		0.553339	1.0507	0.544404	0.535909		2.78786	0.518193	0.585445	0.562428
0		0.458187	0.444202	0.454664	0.48992	0.547921	0.497606		0.395671									0.445887	0.500864	0.461213	0.441862	0.462148	0.410444	0.425859	0.462915									0.975639	3.84624	0.500459	0.582816	0.723682	1.03325		0.550688	1.17904	0.561547	0.535609		0.829381	0.481945	0.601971	0.516682
6		0.61252	0.528739	1.19013	0.920682	0.62894	0.959285		0.700059									0.750924	0.789586	0.66521	0.681127	0.549796	0.553888	0.460041	0.514049									1.26093	0.860056	0.726394	1.58833	1.1305	1.10296		0.940795	0.779453	0.746006	0.637153		1.58181	0.635906	0.937436	0.670806
25		1.01098	0.868809	1.83694	1.1998	0.735582	0.614138		1.11207									1.01472	2.16992	1.39823	1.11723	0.634427	0.708033	0.718289	0.761482									2.5985	1.40659	1.28141	1.37422	1.66785	1.54522		1.36652	1.00899	1.21361	1.29515		1.8239	0.927706	1.51843	0.900822
50		1.10913	1.11489	1.68892	1.05519	0.901365	1.04595		1.31105									1.12025	1.37982	1.11148	1.13838	0.694543	0.866854	0.883509	0.898698									1.27083	1.96024	2.57421	2.94967	2.23066	2.47288		3.79367	1.56916	1.91827	2.49829		1.82764	1.37929	2.73953	1.71819
100		1.32989	1.42749	1.54599	1.30918	1.12577	1.29286		1.07861									1.42638	1.86591	1.45862	1.2061	0.771846	1.14043	1.12825	0.920652									14.7406	3.72702	5.43812	9.64045	9.51177	7.45032		6.30032	2.25113	4.4203	2.72571		5.43576	2.79406	3.10505	2.0816
Figure 3g
		CRM-PBS																IL-4-K+IL-13-K-PBS																CRM-HDM
Baseline		19.537	17.7383	18.2377	19.04	20.0602	17.056		16.5487									17.8547	17.5114	19.0769	16.8151	18.4521	17.7064	18.303	17.6139									23.2703	21.9384	21.0337	20.818	26.8508	24.138		19.5231	20.2509	20.8465	23.4782		21.2062	20.3437	24.669	18.4092
0		19.3253	17.0445	18.2386	19.2755	20.3074	15.1439		16.8396									17.6776	17.5716	18.9963	16.9263	20.6906	17.4294	18.0823	18.7309									29.9571	21.3301	19.7282	20.8139	26.6337	38.4446		19.2135	19.2624	21.3502	25.0372		23.7057	17.8034	24.3893	18.7099
6		20.6954	18.2627	20.5264	24.5667	20.7214	16.051		19.0461									20.1885	21.3184	21.4448	19.399	21.3561	18.633	18.0557	20.0216									31.4922	23.4044	21.9858	36.7892	33.4432	30.2266		23.8071	23.9309	23.3614	26.5488		24.3252	19.0333	32.6914	22.0029
25		23.0212	20.4108	23.0768	24.6794	21.6539	16.406		20.6473									20.5646	29.1159	25.907	22.0647	21.9354	19.3823	19.2555	21.8722									36.8289	28.3949	28.0598	27.7461	39.1781	34.2757		27.3645	24.6193	27.6554	31.5869		27.806	21.1038	36.1033	24.5797
50		22.3381	21.3185	22.6584	23.7639	21.8255	17.5166		23.2411									21.4367	20.5933	21.6661	20.6289	22.3907	20.2128	19.2722	22.7442									35.5966	30.4066	44.4085	37.5633	35.4169	49.531		54.5861	26.4942	35.8021	46.4802		36.851	23.5139	45.0982	30.2426
100		23.3229	22.3706	21.7437	27.0546	22.2605	18.0036		20.3212									23.8219	22.0024	23.4135	20.9786	23.132	22.5925	19.4518	23.5114									186.123	54.2313	80.379	136.975	152.614	156.141		63.6795	28.2127	52.7585	64.3524		100.238	26.1292	56.6579	29.8066
Figure 3h
	CRM-PBS	IL-4-K+IL-13-K-PBS	CRM-HDM	IL-4-K+IL-13-K-HDM
	72.8	78	14632.8	29811.6
	72.8	140.4	7295.6	5933.2
	36.4	41.6	25012	14315.6
	36.4	46.8	8496.8	3343.6
			12407.2	1866.8
			8049.6	7425.6
			14778.4	2272.4
				3276
	42.4	275.6	6285.8	3858.4
	127.2	302.1	8745	1097.1
	31.8	227.9	29706.5	23717.5
		106	15476	4149.9
			18221.4	4187
			47482.7	3434.4
			18406.9	2114.7
Figure 3j
	CRM-PBS	IL-4-K+IL-13-K-PBS	CRM-HDM	IL-4-K+IL-13-K-HDM
	0	0	2.5	0
	0	0	3	0
	0	0	1.5	2
	0	0	3	0
			3	1
			4	0
			0	0
			0	0
[truncated: 16 more columns]

## Sheet: Figure 4
Figure 4a
		hIL-4 hIL-13 hIL-4R mice				WT mice
PBS		1.325	0	0	0	0	0
PMA/Iono		11.841	8.087	15.813	4.106	0.139	0.242
Figure 4b
Concentration		hIL-4 hIL-13 hIL-4R mice					mIL-13 1000 pg/mL
0		24.9286	27.5476	24.9286	27.5476	0	0
10		133.024	435.881	27.7857	82.5476	0
50		96.119	417.31	26.119	62.3095	0
100		66.5952	333.024	27.0714	143.976	0
Figure 4c
	hIL-4 hIL-13 hIL-4R mice					mIL-13 1000 pg/mL
	119.571	66.8333	21	18.2619	0	0
Figure 4g
PBS	hIL-4	hIL-13
47.7	14426.6	82860.2
869.2	191272	95537.8
15.9	5199.3	1208.4
15.9	190.8	32017.3
58.3	68820.5	2178.3
307.4	30125.2	1552.9
371	14893	306759
1950.4	116478	98680.7
Figure 4i
PBS	hIL-4	hIL-13
0	0	4
0	1	3
0	1	1
0	1	0
0	1	2
0	4	2
0	1	4
0	4	3
	1	4
	3	3
	4	1
Figure 4k
PBS	hIL-4	hIL-13
0	0	4
0	2	4
0	0	2
0	0	1
0	1	1
0	2	1
0	3	4
0	4	4
	0	3
	3	2
	3	2

## Sheet: Figure 5
Figure 5b
Week		CRM197							hIL-4-K+hIL-13-K
5		0.1	0.1	0.1	0.1	0.1	0.1	0.1	364.638	269.9	531.72	1300.41	378.075	857.08	210.204
7		0.1	0.1	0.1	0.1	0.1	0.1	0.1	563.066	681.528	442.164	960.021	303.09	1346.22	117.867
11		0.1	0.1	0.1	0.1	0.1	0.1	0.1	1224.4	1373.91	897.445	1295.66	257.29	3688.67	168.668
Figure 5c
Week		CRM197							hIL-4-K+hIL-13-K
5		0.1	0.1	0.1	0.1	0.1	0.1	0.1	0.1	0.1	16.08	28.251	3254.46	0.1	1.427
7		0.1	0.1	0.1	0.1	0.1	0.1	0.1	39.175	3.297	10.854	71.206	3617.92	6.415	52.901
11		0.1	0.1	0.1	0.1	0.1	0.1	0.1	25.663	3.666	28.144	74.413	1552.71	66.213	112.903
Figure 5d
Week	CRM197							hIL-4-K+hIL-13-K
5	390.39	348.312	463.117	394.805	441.299	560.26	479.481	118.701	61.5584	261.039	174.026	174.286	105.714	282.857
7	383.896	538.442	122.338	444.156	473.506	354.545	514.805	106.753	107.532		157.662	236.104	160.779
11	478.961	542.857	118.279	426.884	519.442	345.721	483.163	142	29.6744		121.07	165.721	95.9535	292
Figure 5e
Week 5			Week 7
hIL-4-K+hIL-13-K	CRM197		hIL-4-K+hIL-13-K	CRM197
43	50.1		56.7	101
29.1	76.7		94.7	102
33	69		79.7	89.6
48	56.1		60.7	78.1
68.1	62.1		75.8	119
39.7	54		66.4	95.2
35.1	53.6		103	143
Figure 5g
CRM197	hIL-4/hIL-13-K
70.514	9.014
92.961	9.438
31.688	21.721
61.168	28.731
57.463	28.763
90.605	13.458
71.687	14.879
37.742	10.868
15.472	33.965
42.612	21.677
24.482	16.871
15.673	19.807
19.741	17.19
17.508	19.098
32.241	11.392
42.717	19.858
41.172	14.059
20.03	12.017
67.192	20.92
91.615	13.688
90.45	13.305
27.03	25.398
42.298	26.827
73.54	13.684
35.006	23.486
48.922	33.432
29.256	11.48
26.94	20.758
26.144	22.083
44.729	15.132
22.917	11.951
90.333	14.492
25.131	13.396
26.955	13.434
78.036	17.838
101.182	20.028
82.883	17.511
90.85	12.403
82.544	17.115
102.954	25.996
44.684	12.339
81.9	14.446
44.615	12.456
54.995	9.69
28.74	18.559
39.39	19.106
23.902	17.849
34.807	13.799
97.675	16.524
47.951	16.564
18.358	15.906
26.455	11.704
22.14	13.919
17.879	30.062
18.746	14.716
22.378	14.566
15.333	9.979
36.858	19.397
19.549	14.892
22.056	12.178
13.967	18.131
11.855	21.057
21.354	27.435
19.383	24.299
17.754	25.294
19.009	28.811
24.169	10.113
47.286	11.957
13.57	14.222
20.655	32.275
20.283	14.673
21.875	13.705
27.843	8.896
24.391	6.709
50.868	6.163
25.892	7.64
11.26	8.142
29.506	13.848
28.426	12.716
30.186	9.593
32.125	11.115
14.732	15.883
13.02	9.869
46.381	10.435
53.68	35.776
68.721	19.968
62.738	11.845
72.767	15.849
89.544	19.013
79.921	29.557
76.179	27.493
38.857
33.173
20.193
49.347
20.062
29.065
37.77
53.209
54.686
29.856
35.979
55.766
77.952
74.902
18.532
71.48
55.915
30.17
30.991
19.038
15.085
16.408
34.979
24.199
17.587
12.311
41.918
20.51
14.855
32.115
25.657
46.861
99.303
40.435
118.663
65.958
16.988
17.271
91.098
83.122
27.604
92.508
78.645
62.4
24.73
37.694
20.578
31.551

## Sheet: S2
S2a
S2b				S2c			S2d
S2 g						S2 h
	mIL-4	CRM197	mIL-4-K				mIL-13	CRM197	mIL-13-K
250	0.0795	0.081	3.5			250	0.08	0.0655	3.304
125	0.08	0.0795	3.3885			125	0.0705	0.0645	3.151
62.5	0.0795	0.0805	2.9375			62.5	0.065	0.0655	2.721
31.25	0.0805	0.08	2.259			31.25	0.0665	0.069	1.9935
15.63			1.628			15.63			1.325
7.81			1.0615			7.81			0.874
3.91			0.6385			3.91			0.475
1.95			0.447			1.95			0.3035

## Sheet: S3
S3a.
		weeks	PBS					CRM197					IL-4-K										IL-13-K
body weight (g)		4	23.6	21.1	22.2	24.8	22.1	23.5	21.1	20.4	24	20.9	20.8	20.7	23.1	23.3	21.5	22	21.8	23.7	22	22	21.9	21.6	20.9	24.6	21.2	21.7	21.8	20.2	20.9	25.5
		7	25	22.6	24	25.5	23.5	25	21.3	20.9	25.4	20.7	21.8	22.6	24.8	25.4	23.6	23.8	22.8	25.1	25.3	23.7	23.2	23.2	22.9	26.2	24.1	23.3	23.2	21.8	23.3	26.6
S3b.
		weeks	CRM197										IL-4-K+IL-13-K
body weight (g)		5	26	21.2	22	23.1	21.5	25.6	26.5	26.5	24.3	24	22.6	22.7	22.6	22.3	23	24.2	26.8	25.3	23.4	23
		7	26.3	21.5	22	23	22	24	27.4	26.2	24.7	24.5	23	22.4	23	22.7	23	22.2	22.4	23.2	25.3	22.7
		8	26.9	21	20.7	22.5	21.5	25.2	27.2	25.1	24	23.8	22.6	22.6	22.8	22.8	23.6	21.3	21.9	22.5	25.3	22.3
		9	24.8	20.6	20.9	21.6	20.6	24.9	28.6	25.3	25.5	23.8	21.6	22.5	23.6	22.8	24.8	22	23.5	22.8	26.7	23.1
		10	24.6	26.6	25.5	24.7	23.7	24.8	20.6	20.9	21.6	20.6	21	21.1	22.6	25.2	22	21.6	22.5	23.6	22.8	24.8

## Sheet: S4
S4 a
WEEK		mIL-4-K																				IL-4-K+IL-13-K																				CRM197
0		0	0	0	0	0	0	0	0	0	0	0	0									0	0	0	0	0	0	0	0	0	0	0	0									0	0	0	0	0	0	0	0
6		36793	9449	6146	9892	19288	24341	8591	15264	12277	14582	23044	13077									19073	12844	7515	9815	11674	9323	9458	13668	42476	14205	6775	6961									0	0	0	0	0	0	0	0
9		14639	14103	26490	21881	12158	13419	13435	10432	11497	12223	28098	15329									9716	11949	11039	12388	7450	8740	9789	11168	13889	14042	6245	15442									0	0	0	0	0	0	0	0
11		14725	12490	23550	25169	12339	7077	14458	8348	7420	10500	25139	13269									14719	9533	7729	18251	6719	8852	7504	10583	11111	7343	5677	12054									0	0	0	0	0	0	0	0
S4 b
WEEK		mIL-13-K																				IL-4-K+IL-13-K																				CRM197
0		0	0	0	0	0	0	0	0	0	0	0	0									0	0	0	0	0	0	0	0	0	0	0	0									0	0	0	0	0	0	0	0
6		6636	5609	8722	9928	11170	2306	17284	12595	7192	5656	5849	5948									6601	3453	3543	4875	6598	4636	3576	5922	10158	6649	4444	4427									0	0	0	0	0	0	0	0
9		7138	10242	4892	9010	9000	9233	7390	8861	10771	4929	3792	4897									9081	6861	4353	5959	3199	5527	5706	6323	5976	8990	3429	6280									0	0	0	0	0	0	0	0
11		6553	6635	0	5287	14192	5025	6796	8422	5519	3967	3127	6710									0	12521	5836	0	4301	2745	0	0	11309	0	0	14000									0	0	0	0	0	0	0	0
S4 c
WEEK		mIL-4-K																								mIL-13-K
0		0	0	0	0	0	0	0	0	0	0	0	0													0	0	0	0	0	0	0	0	0	0	0	0
6		65530	33441	25241	47958	27472	36743	13491	27661	11698	43576	20251	20792													35374	12460	21605	33272	7747	6019	10803	15981	6239	20951	46243	8413
9		30410	36892	39165	29701	19512	27294	27315	35378	23988	36092	40126	21918													12177	31773	24712	115217	12173	31666	24665	115172	17043	20464	37339	24426
11		26535	16894	24261	22670	12708	14324	13695	14596	12215	14724	24606	13961													17966	20867	13152	22905	12733	19870	14424	28702	7191	13344	24123	13112
[truncated: 36 more columns]

## Sheet: S5
S5a
IL-4K	IL-4-K+IL-13-K
8845	9151
7246	13078
6215	3430
10446	4659
18514	7432
7050
9426
29066
11934
13636
S5b
IL-4K	IL-4-K+IL-13-K
0	0
10569	0
9830	0
8962	0
8750	10193

## Sheet: S6
S6 a
	IL-4-K										IL-4 + CRM197
	0	0	0	0	0	0	0	0	0	0	0	0	0	0	0
	12803	12829	12542	22305	10574	11155	12232	14379	13950	14052	0	0	0	0	0
	17881	15103	6281	18811	11727	9510	13392	13625	16571	22379	0	0	0	0	0
	10943	11332	5900	14309	8995	9493	13775	10485	12147	16798	0	0	0	0	0
S6 b
	IL-13-K										IL-13 + CRM197
	0	0	0	0	0	0	0	0	0	0	0	0	0	0	0
	0	0	3142	2743	0	2795	2475	1710	2037	10977	0	0	0	1713	0
	0	4520	3488	1873	0	2707	3174	2797	3468	6755	0	0	0	1713	0
	0	3581	1491	1875	0	1574	2833	1773	0	5894	0	0	0	1909	0
S6 c
	IL-4-K										IL-4 + CRM197
	1	1	1	1	1	1	1	1	1	1	1	1	1	1	1
	323	109	180	1357	299	104	221	2042	143	7	1	1	1	1	1
	492	264	272	1685	340	1	465	2339	147	183	1	1	1	1	1
	232	183	158	1344	153	51	70	1246	1	70	1	1	1	1	1
S6 d
	IL-13-K										IL-13 + CRM197
	1	1	1	1	1	1	1	1	1	1	1	1	1	1	1
	259.49	17.969	315.979	20.945	288.214	316.08	1	159.252	397.383	85.475	1	1	1	1	1
	176.664	19.637	1055.63	1	296.992	792.853	12.455	251.689	513.323	171.239	1	1	1	1	1
	142.869	37.049	1634.05	170.105	313.588	1456.28	193.29	239.45	440.314	162.326	1	1	1	1	1

[truncated: 11 more sheets: S7, S8, S9, S10, S11, S12, S13, S14, S15, S16, S18]
